# Supplementary material for: Open data 5 years on: a case series of 12 freedom of information requests for regulatory data to the European Medicines Agency
Source: Trials. 2016 Feb 11;17:78. doi: 10.1186/s13063-016-1194-7 (PMC4750208; doi:10.1186/s13063-016-1194-7)
Supplement: Additional file 1: — Study data extraction sheet. (xlsx 31 kb) [file 13063_2016_1194_MOESM1_ESM.xlsx]

## Sheet: EMA FOIs - data extraction
Extraction variables (green variables are derived variables)
EMA Request Number	RFI-2013 02-414	ASK-12353	ASK-2669 and ASK-3516	ASK-2817	RFI-2011 No 12-251 & RFI-2012 No 02-259	RFI 2012 No 10-327	ASK-12025	ASK-4124	RFI-2012 No 11-156 - ASK-3821	RFI-2011 No 10-310 and ASK-8661	ASK-3998	RFI-2011 No 01-124	ASK-2820 & ASK-3246	RFI-2012 No 09-005	RFI-2012 No 12-001
FOI Request Number	7	N/A	8	9	3	5	12	N/A	N/A	2	11	1	10	4	6
Requestor	PD	PD	PD	PD	PD	PD	PD	PD	PD	TJ	TJ	TJ	TJ	TJ	TJ
Affiliation of requestor	Academic	Academic	Journalist	Journalist	Academic	Academic	Journalist	Journalist	Journalist	Academic	Academic	Academic	Academic	Academic	Academic
Number of medicines	17	4	1	1	4	1	1	1	1	1	3	1	1	1	1
Include/Exclude - if exclude, give reason	Include	Exclude - request only four days old at cutoff date (June 1, 2015)	Include	Include	Include	Include	Include	Exclude - object of request was correspondence (not trial data)	Exclude - object of request was correspondence (not trial data)	Include	Include	Include	Include	Include	Include
Correspondence
Date of initial request	2013-02-25	2015-05-27	2014-04-04	2014-04-16	2011-12-22	2012-10-23	2015-05-08	2014-07-08	2014-06-18	2011-10-29	2014-05-28	2011-01-25	2014-04-16	2012-09-11	2012-12-02
Date of initial decision (as of data cutoff = June 1, 2015)	2013-05-28	pending	2014-05-22	2014-07-01	2012-02-20	2012-10-28	2015-05-29	2014-08-06	2014-06-30	2011-11-24	2014-06-23	2011-02-07	2014-05-06	2012-10-07	2013-02-07
T1 - time from initial request to initial decision, in weeks	13.1429	#VALUE!	6.85714	10.8571	8.57143	0.714286	3	4.14286	1.71429	3.71429	3.71429	1.85714	2.85714	3.71429	9.57143
Appeal(s) lodged (y/n)	Yes		No	No	No	No	No	No	No	No	Yes	No	Yes	No	Yes
If appeal(s) lodged, how many?	1		N/A	N/A	N/A	N/A	N/A	N/A	N/A	N/A	1	N/A	1	N/A	1
If appeal(s), date of final decision (to approve/reject request)	2013-07-30		N/A	N/A	N/A	N/A	N/A	N/A	N/A	N/A	2014-07-17	N/A	2014-06-06	N/A	2013-10-02
A2 - time from initial request to final decision	22.1429	N/A	N/A	N/A	N/A	N/A	N/A	N/A	N/A	N/A	7.14286	N/A	7.28571	N/A	43.4286
Did additional correspondence occur regarding request?	Yes		Yes	Yes	Yes	Yes	Yes	Yes	No	Yes	Yes	No	No	Yes	Yes
Was request modified in scope following initial request? (yes-increased/yes-decreased/yes-increased-and-decreased/no-nochange)	yes-decreased		yes-increased	No-nochange	No-nochange	No-nochange	No-nochange	No-nochange	No-nochange	No-nochange	yes-increased	No-nochange	No-nochange	yes-decreased	No-nochange
Batch release letters received (y/n)	Yes		Yes	Yes	Yes	Yes	No	No	No	Yes	Yes	Yes	No	yes	No
Was there a discussion of EMA holdings? (y/n)	Yes		No	Yes	Yes	No	Yes	No	No	Yes	Yes	Yes	No	Yes	No
Data release
Start (e.g. sent date of first Eudralink containing data)	2014-04-10		2014-05-22	2014-08-06	2012-02-20	2012-11-29	2015-05-29	2014-08-06	2014-06-30	2012-03-28	2014-09-12	2011-03-28	No release	2012-10-04	2013-10-02
T2 = time from initial request to initial receipt of data, in weeks	58.4286	N/A	6.85714	16	8.57143	5.28571	3	4.14286	1.71429	21.5714	15.2857	8.85714	#VALUE!	3.28571	43.4286
Finish (e.g. sent date of last Eudralink containing data)	2015-04-22		2015-03-16	2015-03-24	2012-08-06	2013-07-02	2015-05-29	2014-08-06	2014-06-30	2015-05-21	2015-04-25	2011-05-26	No release	2013-01-07	2013-10-02
T3 = time from initial request to final Eudralink with data, in weeks	112.286	N/A	49.4286	48.8571	32.5714	36	3	4.14286	1.71429	185.714	47.4286	17.2857	#VALUE!	16.8571	43.4286
Number of batches	21		12	10	4	5	1	1	1	4	22	4	No release	3	1
Total released pages	15302		20793	7315	13002	14208	8	7	1	14030	6355	25453	No release	1897	318
Average pages per batch	728.667	#DIV/0!	1732.75	731.5	3250.5	2841.6	8	7	1	3507.5	288.864	6363.25	#VALUE!	632.333	318
Pages received per week (since first release of data)	284.122	#DIV/0!	488.426	222.63	541.75	462.586	#DIV/0!	#DIV/0!	#DIV/0!	85.4743	197.711	3019.85	#VALUE!	139.779	#DIV/0!
Did the release match the request	Yes		Mostly	Yes	Yes	Yes	Yes	Yes	Yes	Mostly	Yes	Yes	No	Yes	No
Did any pages released contain redaction? (y/n)	Yes		Yes	Yes	Yes	Yes	Yes	Yes	Yes	Yes	Yes	No	No release	Yes	Yes
If redactions, what type(s) of information was redacted?	Names	Names	ID, Names, Pro, Other	toxicology info	Names, Lot	ID, Names	ID, Names	Names	Names	ID, Names, Other	ID, study IDs	N/A	N/A	Names	ID, study IDs
Pages released missing requested items or sections of CSR? (y/n)	No		Yes	Yes	Not sure	Not sure	No	No	No	Yes	Yes	No	No release	No	No
Notes														These are the no of pages in the 3 tranches
Redaction types key on separate sheet														155
														235
														22
														272
														298
														286
														286
														235
														108

## Sheet: Key redaction types
Redaction key
Key	Definition
ID	ID - Trial ID no and any other details to identify participant.
Names	Names - details incl address and phone/fax numbers of persons involved in the trial researchers/CRO/pharma employees
Names(O)	Names(O) details of other organisations involved (e.g. laboratories)
Pro	Pro: procedures or methods (ie. histology testing)
Other	Other: unclear what's under black box (e.g. pdf page 62 of Pandemrix H5N1 CTD Mod 5)
For	For - formulation lot numbers
Study IDs	Study IDs - IDs to other studies (see R - Tamiflu Initial MAA Part I Vol 09 EMF-00161163 (part 2).

## Sheet: Derived values
Total number of requests	0
Number requests included in analysis	12
First (oldest) request date	2011-01-25
Last (newest) request date	2015-05-27

## Sheet: Transpose - not original data
Extraction variables (green variables are derived variables)	FOI Request Number	Requestor	Affiliation of requestor	Document(s) requested	Number of medicines	Include/Exclude - if exclude, give reason	Correspondence	Date of initial request	Date of initial decision (as of data cutoff = June 1, 2015)	T1 - time from initial request to initial decision, in weeks	Appeal(s) lodged (y/n)	If appeal(s) lodged, how many?	If appeal(s), date of final decision (to approve/reject request)	A2 - time from initial request to final decision	Did additional correspondence occur regarding request?	Was request modified in scope following initial request? (yes-increased/yes-decreased/yes-increased-and-decreased/no-nochange)	Batch release letters received (y/n)	Was there a discussion of EMA holdings? (y/n)	Data release	Start (e.g. sent date of first Eudralink containing data)	T2 = time from initial request to initial receipt of data, in weeks	Finish (e.g. sent date of last Eudralink containing data)	T3 = time from initial request to final Eudralink with data, in weeks	Number of batches	Total released pages	Average pages per batch	Pages received per week (since first release of data)	Did the release match the request	Did any pages released contain redaction? (y/n)	Pages released missing requested items or sections of CSR? (y/n)
Tamiflu	RFI-2011 No 01-124	TJ	Academic	CSRs	1	Include		2011-01-25	2011-02-07	1.85714	No	N/A	N/A	N/A	No	No-nochange	Yes	Yes		2011-03-28	8.85714	2011-05-26	17.2857	4	25453	6363.25	3019.85	Yes	No	No
4 Antibiotics	ASK-12353	PD	Academic	Request for clinical trial data for four antibiotic drugs: tedizolid, oritavancin, dalbavancin, ceftazidime-avibactam	4	Exclude - request only four days old at cutoff date (June 1, 2015)		2015-05-27	pending	#VALUE!				N/A							N/A		N/A			#DIV/0!	#DIV/0!
Pandemrix & Focetria	RFI-2011 No 10-310 and ASK-8661	TJ	Academic	CSRs, regulatory comments, decision records, other material such as slides, correspondence, records of meetings, follow up material	1	Include		2011-10-29	2011-11-24	3.71429	No	N/A	N/A	N/A	Yes	No-nochange	Yes	Yes		2012-03-28	21.5714	2015-05-21	185.714	4	14030	3507.5	85.4743	Mostly	Yes	Yes
CSR Review request	RFI-2011 No 12-251 & RFI-2012 No 02-259	PD	Academic	Aripiprazole, atorvastatin, clopidogrel, pioglitazone	4	Include		2011-12-22	2012-02-20	8.57143	No	N/A	N/A	N/A	Yes	No-nochange	Yes	Yes		2012-02-20	8.57143	2012-08-06	32.5714	4	13002	3250.5	541.75	Yes	Yes	Not sure
TF animal studies	RFI-2012 No 09-005	TJ	Academic	CSRs	1	Include		2012-09-11	2012-10-07	3.71429	No	N/A	N/A	N/A	Yes	yes-decreased	yes	Yes		2012-10-04	3.28571	2013-01-07	16.8571	3	1897	632.333	139.779	Yes	Yes	No
Tamiflu PSURs	RFI 2012 No 10-327	PD	Academic	Tamiflu PSURs	1	Include		2012-10-23	2012-10-28	0.714286	No	N/A	N/A	N/A	Yes	No-nochange	Yes	No		2012-11-29	5.28571	2013-07-02	36	5	14208	2841.6	462.586	Yes	Yes	Not sure
TF EMA pre-Kaiser analysis	RFI-2012 No 12-001	TJ	Academic	Module 5 (i.e. pooled analysis of 10 double blinded clinical studies)	1	Include		2012-12-02	2013-02-07	9.57143	Yes	1	2013-10-02	43.4286	Yes	No-nochange	No	No		2013-10-02	43.4286	2013-10-02	43.4286	1	318	318	#DIV/0!	No	318	No
HES	ASK-4124	PD	Journalist	Correspondence between EMA and CHEST investigators	1	Exclude - object of request was correspondence (not trial data)		2014-07-08	2014-08-06	4.14286	No	N/A	N/A	N/A	Yes	No-nochange	No	No		2014-08-06	4.14286	2014-08-06	4.14286	1	7	7	#DIV/0!	Yes	Yes	No
Correspondence on Humira	RFI-2012 No 11-156 - ASK-3821	PD	Journalist	Request for a copy of the original correspondence from university student re previous Humira ATD procedure	1	Exclude - object of request was correspondence (not trial data)		2014-06-18	2014-06-30	1.71429	No	N/A	N/A	N/A	No	No-nochange	No	No		2014-06-30	1.71429	2014-06-30	1.71429	1	1	1	#DIV/0!	Yes	Yes	No
17 Antibiotics	RFI-2013 02-414	PD	Academic	Multiple sections from 97 CSRs for 17 drugs	17	Include		2013-02-25	2013-05-28	13.1429	Yes	1	2013-07-30	22.1429	Yes	yes-decreased	Yes	Yes		2014-04-10	58.4286	2015-04-22	112.286	21	15302	728.667	284.122	Yes	Yes	No
Humira CSRs	ASK-2669 and ASK-3516	PD	Journalist	3 CSRs for 1 drug	1	Include		2014-04-04	2014-05-22	6.85714	No	N/A	N/A	N/A	Yes	yes-increased	Yes	No		2014-05-22	6.85714	2015-03-16	49.4286	12	20793	1732.75	488.426	Mostly	Yes	Yes
Bedaquiline	ASK-2817	PD	Journalist	3 CSRs, CHMP minutes and other CHMP documents	1	Include		2014-04-16	2014-07-01	10.8571	No	N/A	N/A	N/A	Yes	No-nochange	Yes	Yes		2014-08-06	16	2015-03-24	48.8571	10	7315	731.5	222.63	Yes	Yes	Yes
EMA Roche infringement request	ASK-2820 & ASK-3246	TJ	Academic	Freedom of Information Request for Document and Information Services Department	1	Include		2014-04-16	2014-05-06	2.85714	Yes	1	2014-06-06	7.28571	No	No-nochange	No	No		No release	#VALUE!	No release	#VALUE!	No release	No release	#VALUE!	#VALUE!	No	No release	No release
HPV Vaccines & Sovaldi	ASK-3998	TJ	Academic	CSRs for 2 HPV vaccines and Sovaldi	3	Include		2014-05-28	2014-06-23	3.71429	Yes	1	2014-07-17	7.14286	Yes	yes-increased	Yes	Yes		2014-09-12	15.2857	2015-04-25	47.4286	22	6355	288.864	197.711	Yes	Yes	Yes
Hydroxyethyl Starch	ASK-12025	PD	Journalist	Postmarketing data submitted by the manufacturer on Hydroxyethyl Starch (HES)	1	Include		2015-05-08	2015-05-29	3	No	N/A	N/A	N/A	Yes	No-nochange	No	Yes		2015-05-29	3	2015-05-29	3	1	8	8	#DIV/0!	Yes	Yes	No

## Sheet: Figure - request timeline
Request #	Milestone
1	2011-01-25
2	2011-10-29
3	2011-12-22
4	2012-09-11
5	2012-10-23
6	2012-12-02
7	2013-02-25
8	2014-04-04
9	2014-04-16
10	2014-04-16
11	2014-05-28
12	2015-05-08
1	2011-02-07
2	2011-11-24
3	2012-02-20
4	2012-10-07
5	2012-10-28
6	2013-02-07
7	2013-05-28
8	2014-05-22
9	2014-07-01
10	2014-05-06
11	2014-06-23
12	2015-05-29
1	2011-03-28
2	2012-03-28
3	2012-02-20
4	2012-10-04
5	2012-11-29
6	2013-10-02
7	2014-04-10
8	2014-05-22					Request #	pages per week	Pages	Time to final receipt of data, w
9	2014-08-06					1	1497.24	25453	17		25453p, 17w
10	No release					2	75.4301	14030	186		14030p, 186w
11	2014-09-12					3	394	13002	33		13002p, 33w
12	2015-05-29					4	111.588	1897	17		1897p, 17w
1	2011-05-26					5	394.667	14208	36		14208p, 36w
2	2015-05-21					6	7.39535	318	43		318p, 43w
3	2012-08-06					7	136.625	15302	112		15302p, 112w
4	2013-01-07					8	424.347	20793	49		20793p, 49w
5	2013-07-02					9	149.286	7315	49		7315p, 49w
6	2013-10-02					10	#VALUE!	No release	Appeal denied		No release, appeal denied
7	2015-04-22					11	135.213	6355	47		6355p, 47w
8	2015-03-16					12	2.66667	8	3		8p, 3w
9	2015-03-24
10	No release
11	2015-04-25
12	2015-05-29
